# Supplementary material for: Modeling Metastatic Colonization in a Decellularized Organ Scaffold‐Based Perfusion Bioreactor
Source: Adv Healthc Mater. 2021 Nov 17;11(1):2100684. doi: 10.1002/adhm.202100684 (PMC11469127; doi:10.1002/adhm.202100684)
Supplement: Supplementary file 4 — Supplementary Table 1 [file ADHM-11-2100684-s001.xlsx]

## Sheet: Supplementary Table 1
Supplementary Table 1 - Tyrosine phosphopeptide analysis of 4T1 breast cancer cells in lung bioreactor
			Plastic vs Lung_Bioreactor		Primary tumour vs Lung_Bioreactor		Lung_Metastases vs Lung_Bioreactor
ID	UniprotID	Peptide sequence	log2(Plastic/Lung bioreactor)	-log10(p value)	log2(Primary tumour/Lung bioreactor)	-log10(p value)	log2(Lung metastases/Lung bioreactor)	-log10(p value)
P85A_600_612	P27986	NENTEDQYSLVED	-0.90581	1.2139	0.347526	0.664568	0.110999	0.170589
FRK_380_392	P42685	KVDNEDIYESRHE	-0.866882	1.76586	-0.0843288	0.508017	-0.143406	1.05579
LCK_387_399	P06239	RLIEDNEYTAREG	-0.798373	0.917129	0.717959	1.07769	0.504694	1.02362
ENOG_37_49	P09104	SGASTGIYEALEL	-0.767388	2.92764	-0.146539	0.662551	-0.150851	0.602019
EPOR_361_373	P19235	SEHAQDTYLVLDK	-0.762938	1.87742	0.0958447	0.401071	-0.15477	0.879755
EPHB1_771_783	P54762	DDTSDPTYTSSLG	-0.762493	1.43631	0.363371	0.803554	0.212354	0.554466
FES_706_718	P07332	REEADGVYAASGG	-0.738621	1.9422	0.0421715	0.121109	0.00415262	0.0110055
SRC8_CHICK_492_504	Q01406	YQAEENTYDEYEN	-0.734034	1.24482	0.209375	0.450229	-0.0484441	0.11808
PRGR_786_798	P06401	EQRMKESSFYSLC	-0.717696	1.30057	-0.0765484	0.126795	0.209821	0.287906
EPHA1_774_786	P21709	LDDFDGTYETQGG	-0.665601	1.0594	0.437396	1.16842	0.357354	0.990104
CDK2_8_20	P24941	EKIGEGTYGVVYK	-0.647555	2.15888	-0.118934	0.314676	-0.039278	0.0626616
SRC8_CHICK_476_488	Q01406	EYEPETVYEVAGA	-0.644789	2.89566	-0.122211	0.709023	-0.0595783	0.117413
CD3Z_116_128	P20963	KDKMAEAYSEIGM	-0.641937	0.808389	0.996713	1.13627	0.592609	0.734987
FER_707_719	P16591	RQEDGGVYSSSGL	-0.634382	2.16033	0.031267	0.103154	0.0305273	0.108878
VGFR2_989_1001	P35968	EEAPEDLYKDFLT	-0.621534	1.68484	0.0125158	0.0260425	0.0789746	0.133655
PAXI_24_36	P49023	FLSEETPYSYPTG	-0.569574	2.49162	-0.138581	0.415087	0.0228678	0.0511835
PAXI_111_123	P49023	VGEEEHVYSFPNK	-0.562139	1.73929	-0.323467	0.78541	-0.101053	0.13402
PECA1_706_718	P16284	KKDTETVYSEVRK	-0.560225	2.17016	-0.237027	0.882319	-0.0671889	0.0863649
PGFRB_1002_1014	P09619	LDTSSVLYTAVQP	-0.554235	1.61496	0.135316	0.54012	0.23043	0.846774
EPHA2_765_777	P29317	EDDPEATYTTSGG	-0.547334	0.838521	0.357299	0.735361	0.272393	0.750093
EPOR_419_431	P19235	ASAASFEYTILDP	-0.542318	1.73194	-0.0765018	0.255323	-0.259715	0.901861
EGFR_1190_1202	P00533	STAENAEYLRVAP	-0.531589	1.85754	-0.0416234	0.0954229	-0.414452	0.789877
STAT4_714_726	Q14765	PSDLLPMSPSVYA	-0.515932	0.81777	0.677481	0.982107	0.728987	1.43766
JAK1_1015_1027	P23458	AIETDKEYYTVKD	-0.49169	0.844144	0.181735	0.259929	0.186786	0.303455
PLCG1_764_776	P19174	IGTAEPDYGALYE	-0.46735	3.05714	-0.0901907	0.711664	0.00624243	0.0194584
RET_1022_1034	P07949	TPSDSLIYDDGLS	-0.461194	0.616039	0.231277	0.314697	0.123516	0.18743
RASA1_453_465	P20936	TVDGKEIYNTIRR	-0.438234	2.13486	0.122432	0.828733	0.448313	0.974046
ERBB2_1241_1253	P04626	PTAENPEYLGLDV	-0.431635	0.353004	0.414074	0.407195	-0.000903289	0.000627465
EGFR_1103_1115	P00533	GSVQNPVYHNQPL	-0.409664	0.897636	0.0360523	0.193905	0.100929	0.670415
EPHA7_607_619	Q15375	TYIDPETYEDPNR	-0.369985	0.49107	0.381884	0.493553	0.365421	0.621103
ERBB2_870_882	P04626	LDIDETEYHADGG	-0.348556	0.247321	0.956589	0.787743	0.730021	0.705338
ZAP70_485_497	P43403	ALGADDSYYTARS	-0.338128	1.62277	0.483058	1.83929	0.561285	2.29206
PDPK1_369_381	O15530	DEDCYGNYDNLLS	-0.33243	0.977822	-0.17699	0.319133	0.345675	0.526589
PDPK1_2_14	O15530	ARTTSQLYDAVPI	-0.324565	1.24449	-0.0796576	0.171226	0.0896387	0.174684
ANXA1_14_26	P04083	IENEEQEYVQTVK	-0.29104	0.367131	0.849856	1.12347	0.798801	1.24156
PGFRB_771_783	P09619	YMAPYDNYVPSAP	-0.274488	2.25494	-0.179695	0.90602	-0.379944	1.47233
CALM_95_107	P62158	KDGNGYISAAELR	-0.248645	1.03639	-0.658443	1.91297	-1.02188	3.01369
RON_1346_1358	Q04912	SALLGDHYVQLPA	-0.238696	1.39736	0.610195	2.39653	0.47134	2.70965
CTNB1_79_91	P35222	VADIDGQYAMTRA	-0.215733	0.251259	0.903444	1.28635	0.625974	1.0238
EFS_246_258	O43281	GGTDEGIYDVPLL	-0.212589	0.251331	-0.830053	0.991744	-0.525626	0.680782
PGFRB_709_721	P09619	RPPSAELYSNALP	-0.185516	0.694421	-0.10447	0.486306	0.037711	0.141313
41_654_666	P11171	LDGENIYIRHSNL	-0.165501	0.556119	-0.273542	1.22169	-0.175666	0.748532
VGFR1_1040_1052	P17948	DFGLARDIYKNPD	-0.164309	0.186987	0.437968	1.13967	0.366441	1.26789
MK07_211_223	Q13164	AEHQYFMTEYVAT	-0.161319	0.237126	-0.485653	0.939639	-0.436193	0.960601
RON_1353_1365	Q04912	YVQLPATYMNLGP	-0.147369	0.189525	-0.205575	0.503524	-0.163087	0.463373
KSYK_518_530	P43405	ALRADENYYKAQT	-0.129168	0.810098	0.0583413	0.276412	-0.107093	0.564936
MK14_173_185	Q16539	RHTDDEMTGYVAT	-0.122469	0.308296	0.384516	0.983813	0.052775	0.0707204
FGFR1_761_773	P11362	TSNQEYLDLSMPL	-0.0783434	0.0948906	0.116072	0.131933	-0.309953	0.304835
TEC_512_524	P42680	RYFLDDQYTSSSG	-0.0781709	0.303694	-0.00476805	0.0171794	0.0719104	0.429401
PRRX2_202_214	Q99811	WTASSPYSTVPPY	-0.0514932	0.0428791	-0.540805	0.560264	-0.318429	0.29065
FGFR2_762_774	P21802	TLTTNEEYLDLSQ	-0.0430651	0.0479061	0.269434	0.327244	-0.0215219	0.0223675
FAK1_569_581	Q05397	RYMEDSTYYKASK	-0.0368336	0.0924261	-0.316245	0.788598	-0.156638	0.317641
LAT_249_261	O43561	EEGAPDYENLQEL	-0.0335835	0.062973	0.640801	1.23359	0.449904	1.13154
JAK2_563_577	O60674	VRREVGDYGQLHETE	-0.0328693	0.0454762	0.466224	0.873349	0.202019	0.359908
MK12_178_190	P53778	ADSEMTGYVVTRW	-0.0296162	0.055338	-0.45375	1.01883	-0.336825	1.09432
PGFRB_768_780	P09619	SSNYMAPYDNYVP	-0.0053428	0.021543	-0.405593	1.76867	-0.4237	1.77099
NTRK2_696_708	Q16620	GMSRDVYSTDYYR	0.00796906	0.0101208	-0.373059	0.540148	-0.126265	0.162969
ERBB4_1277_1289	Q15303	IVAENPEYLSEFS	0.016036	0.011612	0.178945	0.18002	-0.109069	0.0940344
ACHD_383_395	Q07001	YISKAEEYFLLKS	0.0197023	0.00956948	-0.760641	0.543446	-0.42874	0.331326
PGFRB_1014_1028	P09619	PNEGDNDYIIPLPDP	0.0328285	0.053739	0.984705	1.603	0.832012	2.00679
INSR_992_1004	P06213	YASSNPEYLSASD	0.0356533	0.0250396	0.0156929	0.0123533	-0.197282	0.146435
FGFR3_753_765	P22607	TVTSTDEYLDLSA	0.0409117	0.051014	0.269433	0.395164	-0.0532161	0.0514184
MET_1227_1239	P08581	RDMYDKEYYSVHN	0.0489583	0.178945	-0.767316	0.922974	-0.434793	1.8148
FAK2_572_584	Q14289	RYIEDEDYYKASV	0.0622458	0.266169	0.0443739	0.121766	0.246263	1.23193
VGFR2_1046_1058	P35968	DFGLARDIYKDPD	0.127764	0.105492	0.328095	0.35977	0.134485	0.155968
CBL_693_705	P22681	EGEEDTEYMTPSS	0.132376	0.120198	1.43043	1.57505	1.49635	2.04308
STAT3_698_710	P40763	DPGSAAPYLKTKF	0.148299	0.216739	0.0702885	0.212752	0.0943728	0.366857
VGFR1_1326_1338	P17948	DYNSVVLYSTPPI	0.149385	0.563383	-0.459933	1.86844	-0.116073	0.894903
RAF1_332_344	P04049	PRGQRDSSYYWEI	0.172111	0.544631	-0.197424	0.47156	-0.227712	0.474837
K2C8_425_437	P05787	SAYGGLTSPGLSY	0.172881	0.252661	0.0403423	0.0402656	0.192506	0.233691
VGFR2_1168_1180	P35968	AQQDGKDYIVLPI	0.186081	0.239253	0.12042	0.353295	0.118487	0.436152
K2C6B_53_65	P04259	GAGFGSRSLYGLG	0.227459	0.281702	-1.09097	1.21129	-0.416922	0.390957
VGFR2_1052_1064	P35968	DIYKDPDYVRKGD	0.244233	0.240808	0.407832	0.436989	0.199779	0.233971
MBP_198_210	P02686	ARTAHYGSLPQKS	0.25825	0.519806	-0.0754827	0.201814	-0.00939576	0.0236894
VGFR1_1206_1218	P17948	GSSDDVRYVNAFK	0.278531	0.800229	-0.168013	0.698178	-0.12646	0.658523
DYR1A_312_324	Q13627	CQLGQRIYQYIQS	0.323231	0.364457	-0.628743	0.794436	-0.405282	0.500013
VGFR3_1061_1073	P35916	DIYKDPDYVRKGS	0.341001	1.50464	-0.150679	1.48177	-0.0219436	0.0969241
TYRO3_679_691	Q06418	KIYSGDYYRQGCA	0.354068	0.335953	-1.04566	1.01827	-0.626648	0.557279
PGFRB_572_584	P09619	VSSDGHEYIYVDP	0.362707	0.904224	-0.0627465	0.319456	-0.288234	1.76091
MK10_216_228	P53779	TSFMMTPYVVTRY	0.371416	0.481206	-0.844674	0.916639	-0.603336	0.634611
ZBT16_621_633	Q05516	LRTHNGASPYQCT	0.400742	1.00649	-0.75441	1.47615	-0.544795	1.34701
MK01_180_192	P28482	HTGFLTEYVATRW	0.41003	0.367617	-1.06226	1.03994	-0.677956	0.819358
B3AT_39_51	P02730	TEATATDYHTTSH	0.420025	0.521777	0.446878	1.13191	0.241897	0.448371
RB_804_816	P06400	IYISPLKSPYKIS	0.440394	0.5581	-0.967041	1.12257	-0.330957	0.32424
PP2AB_297_309	P62714	EPHVTRRTPDYFL	0.445975	0.39255	-1.10454	0.91764	-0.787177	0.819249
CDK7_157_169	P50613	GLAKSFGSPNRAY	0.496986	0.949812	-0.839567	1.28849	-0.563574	0.821405
EGFR_1165_1177	P00533	ISLDNPDYQQDFF	0.505758	2.06451	0.272626	0.877256	0.436158	1.09998
PTN11_539_551	Q06124	SKRKGHEYTNIKY	0.552764	0.787384	-0.698764	0.915402	-0.541368	0.703566
CRK_214_226	P46108	GPPEPGPYAQPSV	0.555969	1.16903	-0.400462	0.827552	-0.915831	1.39486
DCX_109_121	O43602	GIVYAVSSDRFRS	0.568822	0.76377	-0.998234	1.03006	-0.558675	0.58126
INSR_1348_1360	P06213	SLGFKRSYEEHIP	0.57547	1.41359	-0.414137	0.700749	-0.455599	1.09951
NCF1_313_325	P14598	QRSRKRLSQDAYR	0.583748	1.44891	-1.0108	2.07845	-0.516768	0.934382
MBP_259_271	P02686	FGYGGRASDYKSA	0.635901	2.12279	-0.3606	1.653	-0.2593	1.03207
LAT_194_206	O43561	MESIDDYVNVPES	0.655746	1.15381	1.13757	1.52987	0.836431	1.24935
VGFR2_944_956	P35968	RFRQGKDYVGAIP	0.657379	1.48243	-1.07075	2.00026	-0.735625	1.36441
VINC_815_827	P18206	KSFLDSGYRILGA	0.678337	0.640767	-1.0403	0.968088	-0.764653	0.781475
EPHB4_583_595	P54760	IGHGTKVYIDPFT	0.694578	0.977285	-0.601075	0.706488	-0.301197	0.383818
EPHB1_921_933	P54762	SAIKMVQYRDSFL	0.766412	0.858543	-1.06973	0.981772	-0.560499	0.571926
EPHA4_589_601	P54764	LNQGVRTYVDPFT	0.774039	2.4169	-0.515086	1.33742	-0.367784	0.887052
