# Supplementary material for: Modeling Metastatic Colonization in a Decellularized Organ Scaffold‐Based Perfusion Bioreactor
Source: Adv Healthc Mater. 2021 Nov 17;11(1):2100684. doi: 10.1002/adhm.202100684 (PMC11469127; doi:10.1002/adhm.202100684)
Supplement: Supplementary file 5 — Supplementary Table 2 [file ADHM-11-2100684-s002.xlsx]

## Sheet: Supplementary Table 2
Supplementary Table 2 - Tyrosine kinase activity profiling of 4T1 breast cancer cells in lung bioreactor
			Lung_Bioreator vs Plastic			Lung_Metastases vs Plastic			Primary_Tumor vs Plastic
Kinase_UniprotID	Gene name	Protein name	Combined score	Mean kinase statistic	Standard deviation (mean kinase statistic)	Combined score	Mean kinase statistic	Standard deviation (mean kinase statistic)	Combined score	Mean kinase statistic	Standard deviation (mean kinase statistic)
P16234	PDGFRA	Platelet-derived growth factor receptor alpha	0.857786	0.281801	0	1.38493	-0.709707	0	1.10568	-0.405074	0
P29323	EPHB2	Ephrin type-B receptor 2	0.641241	-0.290832	0	0.94644	-0.65519	0	0.885504	-0.856242	0
P23458	JAK1	Tyrosine-protein kinase JAK1	0.258555	-0.121221	0	0.884483	-0.425909	0	1.64975	-1.99232	0
Q6ZMQ8	AATK	Serine/threonine-protein kinase LMTK1	0.011441	-0.0258979	0	0.504683	-0.342261	0	0.856361	-0.767995	0
P29322	EPHA8	Ephrin type-A receptor 8	0.998646	0.595993	0	0.459373	-0.147267	0	1.26601	1.2361	0
Q13308	PTK7	Inactive tyrosine-protein kinase 7	1.04944	0.726551	0	0.107852	0.0700845	0	0.178094	-0.128848	0
P54760	EPHB4	Ephrin type-B receptor 4	0.456132	0.396947	0	0.295055	0.323683	0	0.0634872	-0.121442	0
P14616	INSRR	Insulin receptor-related protein	0.561812	0.391738	0	0.410555	0.335505	0	1.14997	-0.678021	0
P43405	SYK	Tyrosine-protein kinase SYK	1.97931	0.659795	0.0307376	2.62124	0.628291	0.0399395	1.90658	0.586396	0.0496199
Q13882	PTK6	Protein-tyrosine kinase 6	0.735503	0.168712	0.102264	1.17408	0.142968	0.0476256	1.20204	-0.177684	0.185156
P43403	ZAP70	Tyrosine-protein kinase ZAP-70	1.39079	0.538511	0.0686013	1.68596	0.478708	0.0761726	0.998266	0.327095	0.130598
P17948	FLT1	Vascular endothelial growth factor receptor 1	1.73955	-0.87676	0.170828	3.73518	-1.98144	0.0781167	3.69897	-3.02567	0.337719
P29320	EPHA3	Ephrin type-A receptor 3	0.885068	0.42516	0.229797	1.0213	0.390887	0.0798553	1.03324	0.729952	0.179946
Q9H3Y6	SRMS	Tyrosine-protein kinase Srms	1.70988	0.676318	0.0182195	0.235184	0.0708839	0.0826053	1.34486	-0.423113	0.106622
P42680	TEC	Tyrosine-protein kinase Tec	1.46801	0.540165	0.0971306	0.128801	-0.0181649	0.0833221	1.10237	0.038596	0.209286
Q06187	BTK	Tyrosine-protein kinase BTK	1.80576	0.851964	0.214234	1.39276	-0.528242	0.0890793	1.28735	-0.559671	0.224303
P30530	AXL	Tyrosine-protein kinase receptor UFO	1.42131	0.490418	0.0712159	0.287845	0.0569688	0.0924912	0.665546	-0.0968815	0.144448
P00533	EGFR	Epidermal growth factor receptor	1.31194	0.481959	0.107403	0.128563	-0.102822	0.0945481	0.806875	-0.23303	0.165465
Q06418	TYRO3	Tyrosine-protein kinase receptor TYRO3	1.45415	0.578689	0.0655471	0.231762	-0.0940234	0.0959131	0.525201	-0.134656	0.118599
P42685	FRK	Tyrosine-protein kinase FRK	2.16698	0.829148	0.12553	1.1717	0.418363	0.0984494	0.738975	0.169215	0.17992
P06213	INSR	Insulin receptor	1.8109	0.789262	0.0842897	0.289375	0.0258552	0.098912	0.438899	0.154988	0.183123
Q12866	MERTK	Tyrosine-protein kinase Mer	2.00279	0.725869	0.125234	1.2834	0.225845	0.100028	1.20761	0.188975	0.211169
P08069	IGF1R	Insulin-like growth factor 1 receptor	1.72658	0.895513	0.0988018	0.449263	0.229388	0.102917	0.776764	0.0471197	0.316142
P22607	FGFR3	Fibroblast growth factor receptor 3	0.332884	-0.243793	0.153714	1.06638	-0.667648	0.107938	1.04867	-0.977189	0.121055
P06239	LCK	Tyrosine-protein kinase Lck	2.50473	1.10015	0.130382	3.03621	1.25047	0.11278	2.79588	1.67354	0.193427
P07333	CSF1R	Macrophage colony-stimulating factor 1 receptor	0.63434	0.188818	0.368157	1.26683	-0.695675	0.119001	0.944622	-0.907342	0.179766
P42684	ABL2	Tyrosine-protein kinase ABL2	1.67072	0.68953	0.124482	0.759052	0.208648	0.126095	0.853872	0.198053	0.210755
P51451	BLK	Tyrosine-protein kinase Blk	1.95703	0.920967	0.251427	1.98699	0.874475	0.126929	1.42022	0.959198	0.195757
P35968	KDR	Vascular endothelial growth factor receptor 2	0.751556	0.398551	0.165112	0.807901	-0.322655	0.129776	1.55909	-0.786929	0.301457
P21709	EPHA1	Ephrin type-A receptor 1	1.41609	0.625765	0.247147	1.23276	0.437418	0.130125	0.92671	0.661993	0.267423
Q9UM73	ALK	ALK tyrosine kinase receptor	1.47511	0.539479	0.115672	0.855513	0.113184	0.141109	1.17653	0.0521957	0.220157
Q14289	PTK2B	Protein-tyrosine kinase 2-beta	1.31358	0.475948	0.0675743	1.31523	0.27589	0.145298	0.669181	-0.0116261	0.25083
P41240	CSK	Tyrosine-protein kinase CSK	0.43386	0.0501301	0.107758	2.09173	-0.685564	0.150721	2.22185	-0.903066	0.149379
H0Y8A4	RYK	Tyrosine-protein kinase RYK	1.92227	1.33637	0.241665	0.84532	0.34755	0.153218	0.817015	0.293148	0.47574
P35916	FLT4	Vascular endothelial growth factor receptor 3	0.574081	-0.435609	0.169578	2.10171	-1.4895	0.156019	2.20761	-2.26055	0.48007
Q05397	PTK2	Focal adhesion kinase 1	1.28034	0.475882	0.0983717	0.87785	0.0864254	0.158716	0.455436	-0.0731217	0.15347
P54764	EPHA4	Ephrin type-A receptor 4	0.0617465	-0.00574481	0.0604119	0.362999	-0.210037	0.160448	0.449527	-0.383922	0.195914
P08581	MET	Hepatocyte growth factor receptor	1.21404	0.345135	0.119604	0.957945	0.241998	0.164706	0.485187	0.0957934	0.298188
O60674	JAK2	Tyrosine-protein kinase JAK2	0.125041	0.0956056	0.120228	1.33035	-0.37559	0.165941	2.16749	-1.32406	0.242863
P12931	SRC	Proto-oncogene tyrosine-protein kinase Src	2.25806	0.909456	0.0291904	3.73518	1.05411	0.170388	2.74473	1.04856	0.227127
P21802	FGFR2	Fibroblast growth factor receptor 2	0.388013	-0.101309	0.246384	1.0446	-0.667565	0.171858	1.06148	-0.997413	0.432767
Q15303	ERBB4	Receptor tyrosine-protein kinase erbB-4	1.36899	0.610415	0.280955	0.977448	-0.236441	0.178684	0.880676	-0.33736	0.253411
P00519	ABL1	Tyrosine-protein kinase ABL1	1.89008	0.673002	0.187397	0.980834	0.205384	0.185001	1.08831	0.29056	0.270337
P51813	BMX	Cytoplasmic tyrosine-protein kinase BMX	1.75746	0.759568	0.0685384	0.597684	0.160068	0.185766	0.857611	0.311517	0.183845
P06241	FYN	Tyrosine-protein kinase Fyn	1.87186	1.01438	0.211362	2.01091	1.05497	0.191166	2.1549	1.75326	0.565281
P07332	FES	Tyrosine-protein kinase Fes/Fps	1.48476	0.663475	0.164111	0.535302	-0.393595	0.193631	1.25337	-0.610597	0.210555
P04629	NTRK1/TRKA	High affinity nerve growth factor receptor	1.94279	1.07218	0.15822	1.44293	0.655092	0.196732	1.16115	0.425756	0.308252
P42681	TXK	Tyrosine-protein kinase TXK	1.11401	0.518143	0.101791	1.57682	-0.490366	0.207703	1.50585	-0.771076	0.337647
P29317	EPHA2	Ephrin type-A receptor 2	0.491206	0.172117	0.120465	0.707833	0.239099	0.218931	0.750557	0.0229689	0.450812
Q16288	NTRK3	NT-3 growth factor receptor	1.02861	0.454498	0.124374	0.409979	0.121371	0.243789	0.796967	-0.0546445	0.390306
P08631	HCK	Tyrosine-protein kinase HCK	2.656	1.18886	0.237202	3.43415	1.35549	0.247027	2.61979	1.55472	0.376151
Q16620	NTRK2	BDNF/NT-3 growth factors receptor	0.624146	0.426695	0.0966561	0.1281	0.0991093	0.252489	1.33724	-0.413142	0.278772
P10721	KIT	Mast/stem cell growth factor receptor Kit	0.480902	-0.00997229	0.307002	1.02687	-0.468331	0.282381	1.53165	-1.27765	0.436844
Q04912	MST1R/RON	Macrophage-stimulating protein receptor	2.1554	1.502	0.308623	1.8161	1.32737	0.287372	2.07572	2.15541	0.85688
P07949	RET	Proto-oncogene tyrosine-protein kinase receptor Ret	0.99799	0.402408	0.166203	0.315621	-0.0700745	0.290043	1.14026	-0.623363	0.636136
P22455	FGFR4	Fibroblast growth factor receptor 4	0.979307	-0.113667	0.357444	1.21799	-0.465844	0.293053	1.34486	-0.895414	0.490073
P21860	ERBB3	Receptor tyrosine-protein kinase erbB-3	1.96433	0.859421	0.112412	1.83756	0.715697	0.295053	1.42481	0.877831	0.4243
P04626	ERBB2	Receptor tyrosine-protein kinase erbB-2	1.63138	0.759093	0.242732	0.542839	0.182098	0.311013	1.1549	0.40651	0.436904
P07948	LYN	Tyrosine-protein kinase Lyn	3.03621	1.41434	0.110201	1.82137	0.905155	0.322058	1.62709	1.1498	0.388102
P07947	YES1	Tyrosine-protein kinase Yes	0.744901	0.360085	0.210207	1.48476	0.629412	0.330212	0.865186	0.503684	0.619913
P09619	PDGFRB	Platelet-derived growth factor receptor beta	0.431479	0.0304469	0.249738	1.34779	-0.191671	0.338563	1.73049	-0.801516	0.570005
P16591	FER	Tyrosine-protein kinase Fer	0.484116	0.103995	0.329646	0.940512	-0.486078	0.406739	1.25493	-1.17439	0.604118
Q08881	ITK	Tyrosine-protein kinase ITK/TSK	1.22868	0.344812	0.194259	1.44072	-0.474026	0.422468	1.53165	-0.615031	0.488418
P11362	FGFR1	Fibroblast growth factor receptor 1	0.719058	-0.228312	0.177231	0.99506	-0.213974	0.485268	0.90101	-0.486358	0.452676
P09769	FGR	Tyrosine-protein kinase Fgr	1.66386	0.893124	0.390252	1.0498	0.238013	0.570462	0.863712	-0.536202	0.989957
P36888	FLT3	Receptor-type tyrosine-protein kinase FLT3	1.22733	-0.503662	0.624739	2.53106	-1.51167	0.668672	3.22185	-2.7124	1.23527
P29376	LTK	Leukocyte tyrosine kinase receptor	1.42146	0.765172	0.364268	0.351137	0.508272	0.677777	0.349702	0.581815	0.80962
P42679	MATK	Megakaryocyte-associated tyrosine-protein kinase	0.561996	0.241062	0.268054	1.32021	0.253788	0.736234	1.63827	0.181321	0.971638
P54756	EPHA5	Ephrin type-A receptor 5	0.696441	0.691591	NA	0.113207	0.0928933	NA	0.681519	0.703055	NA
